# Supplementary material for: Effects of High-Intensity Interval Training and Moderate-Intensity Continuous Training on Cardiometabolic Risk Factors in Overweight and Obesity Children and Adolescents: A Meta-Analysis of Randomized Controlled Trials
Source: Int J Environ Res Public Health. 2021 Nov 12;18(22):11905. doi: 10.3390/ijerph182211905 (PMC8623248; doi:10.3390/ijerph182211905)
Supplement: Supplementary file 1 [file ijerph-18-11905-s001.zip]

Archive with 1 entries (1 files):
- ijerph-1408297-supplementary.pdf
